# Supplementary material for: Integrating Porphyrinic Metal-Organic Frameworks in Nanofibrous Carrier for Photodynamic Antimicrobial Application
Source: Polymers (Basel). 2021 Nov 15;13(22):3942. doi: 10.3390/polym13223942 (PMC8625335; doi:10.3390/polym13223942)
Supplement: Supplementary file 1 [file polymers-13-03942-s001.zip]

Archive with 1 entries (1 files):
- polymers-1439776-supplementary.pdf
